# Supplementary material for: Effect of benralizumab on histopathology and inflammatory signatures in a clinical cohort of eosinophilic esophagitis
Source: Dis Esophagus. 2024 Jul 11;38(1):doae031. doi: 10.1093/dote/doae031 (PMC11734470; doi:10.1093/dote/doae031)
Supplement: Benralizumab_Manuscript_Large_Tables_Revision1_doae031 [file benralizumab_manuscript_large_tables_revision1_doae031.xlsx]

## Sheet: ST1 Demographics
	Supplement Table 1. Patient demographics and clinical characterisitcs before and following benralizumab treatemnt.
		PATIENT CHARACTERISTICS						THERAPIES ATTEMPTED PRIOR TO BENRALIZUMAB					THERAPIES AT TIME OF FIRST INFUSION	THERAPIES CONTINUED AFTER BENRALIZUMAB		BENRALIZUMAB THERAPY				ESOPHAGEAL ENDOSCOPIC REFERENCE AND STRICTURE SCORESc				PEAK ESOPHAGEAL TISSUE EOSINOPHIL COUNTS (per high power field)			Peripheral Eosinophil Counts (k/ųL)
	PATIENT NUMBER	Age at assessment	Sex	Race	Eosinophilic GI Involvementa	Symptomsb		Proton Pump Inhibitor	Topical Steroids for Esophagus (TCS-E)	Systemic steroids	Elimination Diet(s)	Other				Able to wean steroids (topical or systemic) post-infusion	Time to follow-up EGD post first infusion (months)	Symptomsb at first assessment		Pre-Benralizumab	Post- Benralizumab	Patient-reported symptom improvement		Pre-Benralizumab	Post- Benralizumab		Pre-Benralizumab	Post- Benralizumab
	1	19	Female	White	EoE, EoC	D,N,AP, FI		Yes	Yes	Yes	Yes	TCS-I, Cromolyn	PPI, Elemental diet, TCS-E	PPI, Elemental diet		Yes	4	N,APᵋ		E1R0E0F0S0	E0R0E0F0S0	Yes		23	N/A		0.31	0.00
	2	36	Female	White	E, EoG/D, EGPA (later)	D,N,AP		Yes	Yes	Yes	Yes	TCS-I, Cromolyn	PPI, Systemic steroids, Cromolyn	PPI, Systemic steroids, Cromolyn		No	5.6	D,N,AP		E1R0E1F1S0	E1R0E0F1S0	No		162	0		0.51	<0.03
	3	20	Male	White	EoE, EoG/D	D,AP		Yes	No	No	Yes	N/A	PPI, Elimination Diet	PPI		N/A	0.43	NONE		E1R0E1F0S0	E0R0E0F0S0	Yes		117	0		0.66	<0.03
	4	42	Male	White	EoE	D,AP		Yes	Yes	Yes	Yes	Cromolyn, MTX	PPI, Elimination Diet, Cromolyn	PPI		N/A	3.3	D,AP		E1R0E1F1S0	E0R0E0F0S0	No		30	0		0.45	<0.03
	5	42	Male	White	EoE	D,AP		Yes	Yes	Yes	Yes	Cromolyn, MTX	PPI, Systemic steroids*	PPI, Systemic steroids*		Yes**	2	D,AP		E1R0E1F1S0	E1R0E0F1S0	No		252	0		0.53	0.05
	6	71	Male	White	EoE	D		Yes	Yes	Yes	Yes	N/A	PPI, TCS-E	PPI		Yes	0.4	NONE		E1R2E2F0S1	E0R0E0F0S0	Yes		151	0		0.15	<0.03
	7	19	Female	White	EoE	D,AP		Yes	Yes	Yes	Yes	N/A	PPI, TCS-E	PPI		Yes	1.2	NONE		E1R1E1F1S1	E1R2E2F0S1	Yes		38	0		0.51	<0.03
	8	52	Male	White	EoE	D		Yes	Yes	Yes	Yes	N/A	PPI, Elimination diet	PPI		N/A	1.3	NONE		E1R1E2F0S1	E0R0E0F0S0	Yes		184	0		0.27	N/A
	9	23	Male	White	EoE, EoG/D	D,N,AP,FI		Yes	Yes	Yes	Yes	MTX, Omalizumab, Cromolyn	PPI, Systemic Steroids*, Omalizumab, Cromolyn	PPI, Omalizumab, Cromolyn		Yes	0.3	MILD FI		E1R1E0F1S0	E1R0E2F0S0	Yes		64	3		<0.03	<0.03
	10	46	Female	White	EoE, EoG/D	D,AP,FI		Yes	Yes	Yes	Yes	N/A	Elimination diet, Systemic steroids	Elimination diet, Systemic steroids		No***	2.6	AP,FI		E1R0E2F0S0∾	E0R0E0F0S0	Yes		>50∾	0		1.89	<0.03
	11	22	Female	White	EoE	D,N,AP,FI		Yes	Yes	No	Yes	Cromolyn , Mepolizumab	PPI	PPI, Elimination Diet		Yes **	8	D, AP, FI		E1R0E2F0S0	E0R0E0F0S0	Yes		84	0		0.53	<0.03
	Patients ID's 4, 6, 7, 8, 10, and 11 were included in the RNA sequencing.
	a EoE, Eosinophilic esophagitis, EoG Eosinophilic Gastritis, EoG/D Eosinophilic Gastritis and Doudentis , EoC Eosinophilic Colitis
	bSymptoms: D, dysphagia, N, Nausea, AP, Abdominal pain, FI, Food intolerance,
	cStandard EoE Endoscopic reference scores based on graded edema, E; rings, R; exudates, E; furrows, F; and S0 for stricture absent and S1 for stricture present.
	TCS-E: topical steroids for esophagus, TCS-I: topical steroids for small and large intestine, MXT: methotrexate
	*intermittent use
	** dose decreased intermittently but flares of disease continued, steroid refactory
	***pt needed to maintain a minimal steroid dose due to risk of adrenal insufficiency
	ᵋDiagnosed with severe autoimmune dysautonomia
	ⱡ Patient did not receive follow up esophageal biopsies, colon resection for inertia revealed no eosinophils
	∾ Endoscopy was performed at outside institution, EREFS assessment and eosinophil count from medical record.
	n/a: not available

## Sheet: ST2 EoE HSS 
Supplemental Table 2. EoE Histology Scoring System in patients before and following benralizumab treatment, patients with active EoE and remission EoE induced by diet.
	Patient Category and Number	Esophagus Tissue Location	Eos/HPF	EI grade	EI stage	BZH grade	BZH stage	EA grade	EA stage	SL grade	SL stage	DIS grade	DIS stage	SEA grade	SEA stage	DEC grade	DEC stage	LPF grade	LPF stage	Grade Score	Stage Score
	Pre-Benralizumab 1	Proximal	7	1	0	1	2	0	0	0	0	3	3	0	0	0	0	n/a	n/a	0.24	0.24
		Distal	23	2	1	0	0	0	0	0	0	3	1	0	0	0	0	n/a	n/a	0.24	0.1
	Pre-Benralizumab 2	Proximal	82	3	3	3	3	1	1	0	0	3	3	0	0	0	0	1	3	0.46	0.54
		Distal	162	3	3	3	3	3	1	1	1	3	3	2	1	1	1	3	3	0.79	0.67
	Pre-Benralizumab 3	Proximal	117	3	3	3	3	1	1	1	1	3	3	0	0	1	1	2	3	0.58	0.63
		Distal	94	3	3	3	3	1	1	2	1	3	3	0	0	0	0	n/a	n/a	0.57	0.52
	Pre-Benralizumab 4	Esophagus	30	2	3	1	2	0	0	0	0	3	3	0	0	0	0	n/a	n/a	0.29	0.38
	Pre-Benralizumab 5	Proximal	67	3	3	3	3	0	0	0	0	3	3	0	0	0	0	3	3	0.5	0.5
		Distal	252	3	3	3	3	1	1	1	1	3	3	0	0	0	0	n/a	n/a	0.52	0.52
	Pre-Benralizumab 6	Proximal	151	3	3	3	3	3	1	1	3	3	3	3	3	0	0	3	3	0.79	0.79
		Distal	37	2	3	3	3	0	0	1	2	3	3	0	0	0	0	3	3	0.5	0.58
	Pre-Benralizumab 7	Proximal	22	1	1	3	3	0	0	0	0	3	3	0	0	0	0	n/a	n/a	0.33	0.33
		Distal	38	2	1	3	3	0	0	0	0	3	3	0	0	0	0	3	2	0.46	0.38
	Pre-Benralizumab 8	Proximal	184	3	3	3	3	1	2	0	0	3	3	0	0	0	0	n/a	n/a	0.48	0.52
		Distal	103	3	3	3	3	1	1	2	2	3	3	0	0	0	0	0	0	0.5	0.5
	Pre-Benralizumab 9	Proximal	45	2	1	3	3	0	0	0	0	3	3	0	0	0	0	3	3	0.46	0.42
		Distal	64	3	3	3	3	0	0	0	0	3	3	0	0	0	0	3	3	0.5	0.5
	Pre-Benralizumab 10	n/a
		n/a
	Pre-Benralizumab 11	Proximal	132	3	3	3	3	1	1	1	2	3	3	0	0	0	0	2	1	0.54	0.54
		Distal	94	3	3	3	3	1	1	1	1	3	3	0	0	0	0	n/a	n/a	0.52	0.52
	Post-Benralizumab 1	n/a
	Post-Benralizumab 2	Proximal	0	0	0	2	3	0	0	0	0	3	3	0	0	0	0	n/a	n/a	0.24	0.29
		Distal	0	0	0	3	3	0	0	0	0	3	3	1	1	0	0	1	3	0.33	0.33
	Post-Benralizumab 3	Proximal	0	0	0	3	3	0	0	0	0	3	2	0	0	0	0	3	1	0.38	0.25
		Distal	0	0	0	2	3	0	0	0	0	3	3	1	1	0	0	3	1	0.38	0.33
	Post-Benralizumab 4	Proximal	0	0	0	3	1	0	0	0	0	3	2	0	0	0	0	n/a	n/a	0.29	0.14
		Distal	0	0	0	3	2	0	0	0	0	3	2	0	0	0	0	2	1	0.33	0.21
	Post-Benralizumab 5	Proximal	0	0	0	3	3	0	0	0	0	3	3	0	0	0	0	3	3	0.38	0.38
		Distal	0	0	0	3	3	0	0	0	0	3	3	0	0	0	0	3	3	0.38	0.38
	Post-Benralizumab 6	Proximal	0	0	0	0	0	0	0	0	0	2	1	0	0	0	0	n/a	n/a	0.1	0.05
		Distal	0	0	0	3	3	0	0	0	0	3	3	1	1	0	0	n/a	n/a	0.33	0.33
	Post-Benralizumab 7	Proximal Not Reviewed
		Distal	0	0	0	3	3	0	0	0	0	3	3	1	1	0	0	n/a	n/a	0.33	0.33
	Post-Benralizumab 8	Proximal	0	0	0	3	2	0	0	0	0	3	2	1	1	0	0	n/a	n/a	0.33	0.24
		Distal	0	0	0	1	1	0	0	0	0	2	1	0	0	0	0	n/a	n/a	0.14	0.1
	Post-Benralizumab 9	Proximal	1	0	0	3	3	0	0	0	0	3	3	0	0	0	0	3	3	0.38	0.38
		Distal	3	0	0	3	3	0	0	0	0	3	3	0	0	0	0	n/a	n/a	0.29	0.29
	Post-Benralizumab 10	Proximal	0	0	0	0	0	0	0	0	0	0	0	0	0	0	0	0	0	0	0
		Distal	0	0	0	2	1	0	0	0	0	3	1	0	0	0	0	n/a	n/a	0.24	0.1
	Post-Benralizumab 11	Mid Not Reviewed
		Distal	0	0	0	3	2	0	0	0	0	3	2	0	0	0	0	n/a	n/a	0.29	0.19
	Active EoE 1	Distal	18	2	1	3	3	0	0	0	0	3	3	0	0	0	0	2	3	0.416667	0.416667
	Active EoE 2	Distal	38	2	1	3	2	0	0	0	0	3	2	2	1	0	0	1	2	0.458333	0.333333
	Active EoE 3	Distal	22	2	1	0	0	0	0	0	0	1	1	0	0	0	0	3	2	0.25	0.166667
	Active EoE 4	Mid	23	2	1	1	1	0	0	0	0	3	1	0	0	0	0	n/a	n/a	0.285714	0.142857
	Active EoE 5	Distal	170	3	2	2	1	0	0	0	0	3	1	0	0	0	0	n/a	n/a	0.380952	0.190476
	Active EoE 6	E30 (mid)	197	3	2	3	2	1	1	1	1	3	2	0	0	0	0	n/a	n/a	0.52381	0.380952
	Active EoE 7	Distal	38	2	1	0	0	0	0	0	0	2	1	0	0	0	0	n/a	n/a	0.190476	0.0952381
	Active EoE 8	Distal	47	2	2	3	2	0	0	1	2	3	2	2	2	0	0	n/a	n/a	0.52381	0.47619
	Active EoE 9	Distal	32	2	1	3	2	0	0	0	0	3	2	0	0	0	0	n/a	n/a	0.380952	0.238095
	Active EoE 10	Distal	98	3	2	3	3	0	0	0	0	3	3	0	0	0	0	n/a	n/a	0.428571	0.380952
	Remission EoE 1	Proximal	7	0	0	0	0	0	0	0	0	1	1	0	0	0	0	n/a	n/a	0.047619	0.047619
	Remission EoE 2	Proximal	0	0	0	0	0	0	0	0	0	2	1	0	0	0	0	n/a	n/a	0.0952381	0.047619
	Remission EoE 3	Distal	5	0	0	0	0	0	0	0	0	2	1	0	0	0	0	n/a	n/a	0.0952381	0.047619
	Remission EoE 4	Distal	0	0	0	0	0	0	0	0	0	1	1	0	0	0	0	n/a	n/a	0.047619	0.047619
	Remission EoE 5	Distal	1	0	0	1	1	0	0	0	0	2	1	0	0	0	0	n/a	n/a	0.142857	0.0952381
	Patients before (pre) and following (post) benralizumab treatment in tissue location with peak eosinophil counts and associated histology scores. Benralizumab patient 1 had no tissue collected during follow-up due to complications during EGD. Benralizumab patient 10 tissue was unavailable as EGD was completed outside of university system. To account for missing features, scores were normalized by…
	*Composite Histology grade scoring is severity; scale 0 (normal) to 3 (severe)
	#Composite Histology stage scoring is extent; scale 0 (normal) to 3 (severe)
	eos/HPF: eosinophils/ high power field
	EI: esophageal inflammation
	BZH: basal zone hyperplasia
	EA: eosinophil abscess
	ESL: eosinophil surface layering
	DIS: dilated intercellular spaces
	SEA: surface epithelial alteration
	DEC: dyskeratotic epithelial cells
	LPF: lamina propria fibrosis
	n/a: not available
